# Supplementary material for: Diagnosis Value of Patient Evaluation Components Applicable in Primary Care Settings for the Diagnosis of Low Back Pain: A Scoping Review of Systematic Reviews
Source: J Clin Med. 2023 May 21;12(10):3581. doi: 10.3390/jcm12103581 (PMC10218868; doi:10.3390/jcm12103581)
Supplement: Supplementary file 1 [file jcm-12-03581-s001.zip]

Archive with 1 entries (1 files):
- jcm-2404742-supplementary.pdf
